# Supplementary material for: Individual Scent-Marks of Nest Entrances in the Solitary Bee, Osmia cornuta (Hymenoptera: Apoidea)
Source: Insects. 2021 Sep 18;12(9):843. doi: 10.3390/insects12090843 (PMC8466334; doi:10.3390/insects12090843)
Supplement: Supplementary file 1 [file insects-12-00843-s001.zip]

Archive with 1 entries (1 files):
- insects-1376098-SI.pdf
